# Supplementary material for: Air Bubbles Activate Complement and Trigger Hemostasis and C3-Dependent Cytokine Release Ex Vivo in Human Whole Blood
Source: J Immunol. 2021 Dec 1;207(11):2828–40. doi: 10.4049/jimmunol.2100308 (PMC8611197; doi:10.4049/jimmunol.2100308)
Supplement: Data Supplement [file JI_2100308.zip]

Archive with 2 entries (2 files):
- JI_2100308_Supplemental_1.pdf
- manifest.xml
